# Supplementary material for: Finite element analysis of annuloplasty and papillary muscle relocation on a patient-specific mitral regurgitation model
Source: PLoS One. 2018 Jun 14;13(6):e0198331. doi: 10.1371/journal.pone.0198331 (PMC6002124; doi:10.1371/journal.pone.0198331)
Supplement: S1 Table — The results include orifice area (mm2), coaptation area (mm2), coaptation depth (mm), tenting area (mm2), APM-MA distance (mm), inter-PM distance (mm), average maximum principal strain and stress (kPa) for AML and PML, total contact force (mN) and total contact area (mm2). (XLSX) [file pone.0198331.s001.xlsx]

## Sheet: Sheet1
		Annuloplasty									Annuloplasty + PMR
	Baseline	Classic 32	Classic 34	Classic 36	Classic 38	Classic 40	GeoForm 36	GeoForm 38			Classic 32	Classic 34	Classic 36	Classic 38	Classic 40	GeoForm 36	GeoForm 38
Orifice Area (mm^2)	58.286	15.312	22.99	27.793	40.517	62.228	31.129	30.653		Orifice Area (mm^2)	8.308	10.492	10.324	14.179	22.209	17.26	10.261
Coaptation Area (mm^2)	0	3.756	4.362	4.137	2.781	0	1.691	1.827		Coaptation Area (mm^2)	4.717	4.676	4.585	4.564	4.064	1.479	2.782
Coaptation Depth(mm)	11.41	9.624	8.974	9.128	10.35	13.38	9.397	9.114		Coaptation Depth(mm)	6.795	6.465	6.556	6.052	6.013	6.597	5.582
Tenting Area(mm^2)	290.176	240.051	252.899	267.52	277.697	286.45	242.149	253.564		Tenting Area(mm^2)	241.879	247.566	257.158	259.894	263.901	217.656	231.812
APM-MA distance (mm)	19.988	21.2655	21.031	21.1956	21.5232	21.3316	21.2673	21.4047		APM-MA distance (mm)	17.2799	17.0569	17.1872	17.5596	17.3582	17.4038	17.5668
Inter-PM distance (mm)	36.6091	33.3069	33.5666	34.656	34.9669	36.0934	33.4038	34.7042		Inter-PM distance (mm)	32.3094	32.5575	33.5631	33.8167	34.8701	32.3421	33.5518
AML average max principal strain	0.115227	0.0914916	0.0964	0.0991	0.1025	0.1079	0.0886	0.094		AML average max principal strain	0.10065	0.1016	0.1044	0.1076	0.1129	0.0946	0.0987
PML average max principal strain	0.146136	0.238684	0.2415	0.2436	0.2455	0.2462	0.234	0.2388		PML average max principal strain	0.133954	0.1323	0.1323	0.1313	0.1321	0.1362	0.1449
AML average max principal stress (kPa)	182.586	98.0497	114.88	131.061	149.434	181.122	93.8407	116.017		AML average max principal stress (kPa)	150.73	156.212	173.049	192.495	223.34	128.535	162.075
PML average max principal stress (kPa)	75.3156	1550.49	1533.04	1495.67	1458.84	1448.88	1915.27	1865.65		PML average max principal stress (kPa)	35.8893	28.0562	30.8365	31.5498	39.2972	141.561	124.308
total contact force (mN)	0	1520.16	1260.02	882.557	511.244	115.461	641.699	659.197		total contact force (mN)	1888.23	1541.66	1321.83	991.646	726.384	1319.64	1349.16
total contact area (mm^2)	0	77.977	91.853	75.884	40.786	16.231	23.126	31.776		total contact area (mm^2)	127.226	129.647	125.683	112.468	91.452	35.722	58.663
